# Supplementary material for: Dynamic Colon Model (DCM): A Cine-MRI Informed Biorelevant In Vitro Model of the Human Proximal Large Intestine Characterized by Positron Imaging Techniques
Source: Pharmaceutics. 2020 Jul 13;12(7):659. doi: 10.3390/pharmaceutics12070659 (PMC7407282; doi:10.3390/pharmaceutics12070659)
Supplement: Supplementary file 1 [file pharmaceutics-12-00659-s001.zip]

Archive with 4 entries (4 files):
- pharmaceutics-831441-supple.docx
- VideoS1.mp4
- VideoS2.mp4
- VideoS3.avi
